# Supplementary material for: Prediction of acute multiple sclerosis relapses by transcription levels of peripheral blood cells
Source: BMC Med Genomics. 2009 Jul 22;2:46. doi: 10.1186/1755-8794-2-46 (PMC2725113; doi:10.1186/1755-8794-2-46)
Supplement: Additional file 1 — Supplementary Table 1. The previous treatment of each patient and the number of days between the previous treatment and blood sampling; the expression levels of the predictive genes across all analyzed patients and the number of days till the next relapse for each of the patients. [file 1755-8794-2-46-S1.xls]

## Sheet: Sup_Table 1A - Prev treatments
	Second sheet (Supplementary Table 1A): the previous treatment of each patients
	and the number of days between the previous treatment and blood sampling.
	First sheet (Supplementary Table 1B) : The expression levels of the predictive genes across all the
	analyzed patients and the number of days till the next relapse
	for each of the patients.
Patient index	Previous treatment	Time from previous treatment
1	Iv-Ig	19
2	Avonex	30
3	Iv-Ig	30
4	b-feron	34
5	Copaxone	34
6	Rebif	45
7	Copaxone	72
8	Avonex	83
9	Avonex	99
10	Iv-Ig trial	103
11	b-feron	147
12	Avonex	261
13	avonex	263
14	TCV	273
15	b-feron	303
16	Rebif	378
17	Avonex	434
18	Iv-Ig trial	456
19	IvIg trial	554
20	Coral trial	568
21	Coral trial	866
22	Iv-Ig trial	1291
23	Non	not relevant
24	Non	not relevant
25	Non	not relevant
26	Non	not relevant
27	Non	not relevant
28	Non	not relevant
29	Non	not relevant
30	Non	not relevant
31	Non	not relevant
32	Non	not relevant
33	Non	not relevant
34	Non	not relevant
35	Non	not relevant
36	Non	not relevant
37	Non	not relevant
38	Non	not relevant
39	Non	not relevant
40	Non	not relevant
41	Non	not relevant
42	Non	not relevant
43	Non	not relevant
44	Non	not relevant
45	Non	not relevant
46	Non	not relevant
47	Non	not relevant
48	Non	not relevant
49	Non	not relevant
50	Non	not relevant
51	Non	not relevant
52	Non	not relevant
53	Non	not relevant
54	Non	not relevant
55	Non	not relevant
56	Non	not relevant
57	Non	not relevant
58	Non	not relevant
59	Non	not relevant
60	Non	not relevant
61	Non	not relevant
62	Non	not relevant

## Sheet: Sup_Table 1B - Predictive genes
	Days till relapse	44	50	53	66	74	82	83	91	110	120	122	131	133	141	146	178	179	182	183	214	215	220	227	236	266	268	306	314	320	355	356	358	360	368	416	426	431	448	454	470	542	545	551	563	627	656	676	692
Gene ID (Entrez)	Patients ID/Gene Symbol	1	2	3	4	5	6	7	8	9	10	11	12	13	14	15	16	17	18	19	20	21	22	23	24	25	26	27	28	29	30	31	32	33	34	35	36	37	38	39	40	41	42	43	44	45	46	47	48
760	CA2	8.7438	8.0696	9.2331	8.21319	8.12513	8.66255	7.95963	8.5635	7.41172	7.77017	8.90364	7.87019	8.22824	7.66995	7.88483	8.36607	6.93463	8.79616	9.55546	7.78633	8.90353	7.79842	8.68693	8.79951	8.41432	8.47307	7.13965	7.88471	8.69608	8.43141	7.37068	8.05965	8.25907	8.15762	7.18254	8.58323	7.68731	8.27523	7.82862	8.48038	7.57321	9.92959	8.46189	9.27787	8.79644	8.24773	7.48266	8.11126
1183	CLCN4	3.88599	3.93951	4.06499	3.79855	3.87525	3.99598	4.01045	3.90255	3.94654	4.15548	4.11024	4.02043	4.01471	3.97304	3.93066	3.96774	4.03724	3.90402	3.88846	3.88849	4.12191	4.01447	3.8893	4.05605	3.86265	3.95336	3.93195	4.0288	3.89082	3.8715	3.97003	3.9284	3.98213	3.93673	3.78921	3.92556	3.90478	3.90515	3.81359	3.78012	4.00262	4.03149	4.12699	4.08156	3.87408	3.89881	3.95021	3.97401
79659	DNCH2	4.59572	4.7341	4.7784	4.59155	4.57603	4.48665	4.71802	4.58622	4.66277	4.5035	4.60667	4.54075	4.75514	4.46894	4.74873	4.61037	4.68212	4.685	4.5341	4.53938	4.57163	4.51756	4.66626	4.59373	4.6042	4.63371	4.67561	4.54218	4.6891	4.37677	4.45149	4.3644	4.58704	4.5727	4.60247	4.63529	4.36135	4.41551	4.64912	4.66347	4.74396	4.63281	4.92355	4.65852	4.51956	4.69053	4.60398	4.91194
55689	FLJ10201	6.1399	6.12192	6.25293	5.84435	6.15353	6.09057	5.99661	6.15551	6.18012	6.44916	6.01392	6.05043	6.18331	6.10432	6.07374	6.10624	6.04823	6.22027	6.18811	6.06089	6.0702	6.12469	6.2547	6.13989	6.12763	5.84496	6.06896	6.20898	6.13085	6.05825	6.1335	6.00974	6.36753	6.15861	6.21487	6.07258	6.1469	6.33179	6.14228	6.33968	6.06629	6.13839	6.04528	6.21786	6.09126	5.91015	6.20379	6.2421
79697	FLJ21802	7.99865	7.52835	7.64743	7.87096	7.84516	7.80274	7.65931	7.95035	7.77238	7.93329	7.61178	7.96672	7.61425	7.77811	7.81485	7.66554	7.84631	7.91611	7.81067	7.78531	7.69507	7.57662	7.75889	7.79628	7.70277	7.67451	7.71486	7.62457	7.46196	7.53828	7.70503	7.65721	7.65657	7.68202	7.89539	7.68304	7.57874	7.58565	7.63601	7.56082	7.55917	7.85153	7.26776	7.56767	7.60536	7.57641	7.69675	7.57511
2358	FPRL1	4.82691	5.84196	5.58174	4.94708	4.69933	5.51445	5.66812	5.56886	5.64824	5.03228	4.85579	4.84798	5.37242	6.02114	5.8332	5.67821	5.61765	5.20577	5.89296	5.70222	5.32721	6.03065	5.90667	6.19544	5.90955	5.6667	5.11013	6.12936	5.81549	6.0153	5.30896	6.58926	5.68971	5.6354	6.56319	5.82389	5.16181	6.83302	6.02921	5.71173	5.45515	5.33249	5.65675	5.53632	5.99553	5.76417	5.42725	6.35874
10146	G3BP	6.97257	6.92427	6.81625	6.94156	7.04501	6.99485	6.98106	7.06089	6.87029	7.2043	6.96056	6.90484	7.04286	7.18186	7.10254	6.95956	7.14737	7.18887	7.05877	7.03929	6.9217	6.96831	6.99028	7.04979	6.87186	6.80581	6.9164	6.91803	6.8845	7.02224	7.02269	6.97237	7.11331	7.10401	6.8365	6.94989	6.89305	6.85293	6.99742	6.75969	6.8084	6.99246	7.09271	6.84471	7.01543	6.82982	6.96023	7.08735
---	Homo sapiens familial Mediterranean fever locus region, mRNA sequence	3.37606	3.74169	3.50332	3.49564	3.50862	3.21342	3.49146	3.68058	3.53941	3.30308	3.58347	3.36424	3.53907	3.62462	3.47385	3.47756	3.33909	3.42632	3.53587	3.52285	3.45601	3.46613	3.29559	3.492	3.25921	3.46772	3.65538	3.38175	3.44258	3.43636	3.53905	3.39792	3.4874	3.66809	3.47046	3.47871	3.48414	3.57696	3.4991	3.50587	3.54171	3.4435	3.45983	3.40502	3.43884	3.39668	3.40417	3.65877
11009	IL24	4.76315	4.49442	4.54931	4.56638	4.42846	4.71776	4.68757	4.41682	4.86842	4.65735	4.49567	4.41704	4.67877	4.71043	4.94757	4.60609	4.7453	4.7124	4.8237	4.51931	4.50324	4.72231	5.01253	4.63316	4.54441	4.72452	4.56248	4.53758	4.55103	4.71019	4.77745	4.64373	4.48766	4.58195	4.46311	4.65014	4.65627	4.5101	4.70893	4.41932	4.49403	4.65895	4.85671	4.46307	4.51918	4.49844	4.64843	4.77917
23331	KIAA1043	3.55261	3.66195	3.76449	3.96386	3.79456	3.59754	3.61896	3.67732	3.81635	3.8362	3.83374	3.80779	3.96573	3.73559	3.5453	3.62974	3.62466	3.4008	3.6674	3.67932	3.5914	3.7434	3.54884	3.64301	3.34519	3.76232	3.62094	3.61339	3.57093	3.45909	3.56888	3.54575	3.49717	3.68945	3.40203	3.65841	3.36957	3.25412	3.66809	3.46945	3.25996	3.61917	3.75351	3.76559	3.62483	3.7049	3.7975	3.00719
51145	LOC51145	3.78289	3.34487	3.56036	3.56501	3.63185	3.56803	3.65942	3.55116	3.53637	3.5737	3.59055	3.36977	3.40508	3.35576	3.66415	3.45645	3.56705	3.41907	3.40119	3.48918	3.47602	3.39122	3.49496	3.52056	3.62503	3.54427	3.36559	3.38447	3.31657	3.42706	3.32888	3.57847	3.36863	3.35513	3.12231	3.50025	3.43053	3.39547	3.43688	3.29179	3.54384	3.48229	3.59246	3.5877	3.56618	3.3537	3.44374	3.31189
347733	MGC8685	3.35435	3.46647	3.35227	3.32745	3.44516	3.39747	3.42333	3.41999	3.4267	3.42694	3.58302	3.26668	3.37408	3.34001	3.39692	3.43197	3.47164	3.29852	3.31172	3.38545	3.36706	3.55593	3.37486	3.39538	3.49383	3.41918	3.4527	3.5306	3.48763	3.49153	3.43337	3.46846	3.44476	3.66553	3.42581	3.4155	3.40441	3.28556	3.49687	3.52779	3.46923	3.36785	3.4261	3.42045	3.42907	3.30208	3.39102	3.69739
26577	PCOLCE2	2.98862	2.98989	3.15267	3.1239	3.1124	3.05303	3.02002	3.01044	2.99679	3.25516	3.04188	2.99549	3.11525	2.98197	3.18267	3.02146	3.10552	3.08331	2.93771	3.00116	3.06913	2.96649	3.02501	3.04996	2.90243	3.00626	3.10854	3.04811	2.81023	2.89978	3.01781	3.06015	3.03666	3.01959	2.9844	3.05941	2.98877	3.01958	2.9738	3.03784	3.10169	2.90217	2.92433	3.04542	3.10424	2.98726	2.88053	3.20895
5134	PDCD2	5.86068	5.81478	5.87778	6.05109	5.96375	5.90438	5.87425	6.05119	5.7622	5.9738	6.07362	5.96313	5.9411	5.84702	6.01605	5.85958	5.92535	6.08081	5.75064	5.9084	5.94529	5.79027	5.7611	5.89948	5.83871	5.96186	5.89862	5.95761	5.85546	5.9454	5.89486	5.7895	5.75731	5.80487	6.01485	5.89798	5.95443	5.79912	5.77388	5.93377	5.84857	5.9673	5.45171	6.08001	5.8069	5.91235	5.88664	5.7587
8500	PPFIA1	6.14286	6.17015	6.17813	6.17316	6.07457	6.14175	5.94487	5.96819	6.03583	6.16232	6.13168	6.19584	6.27517	6.09502	6.11958	6.15595	6.1801	6.19922	6.02155	6.12876	6.11184	6.30396	6.21528	6.20928	6.13097	6.14055	6.16382	6.10481	6.27199	6.08703	6.17898	6.14876	6.17136	6.23021	6.12278	6.12924	6.43107	6.19602	6.20007	6.47417	6.08758	6.12962	6.09513	5.97828	6.21253	6.10099	6.28665	5.95384
57127	RHBG	5.94909	5.93633	6.01936	6.14444	6.13696	6.11722	6.2033	6.00958	6.12128	6.32693	6.31826	5.81669	6.22335	6.00484	5.9826	6.02678	6.0509	5.94527	6.10833	5.94036	6.01331	5.93257	5.93011	6.1333	6.01437	5.95521	6.18128	5.87336	5.86363	5.85929	6.16599	5.97836	6.09834	6.16354	5.48673	5.89801	5.98115	6.03894	6.04024	5.7108	5.92778	5.9938	6.12586	5.77728	6.02076	6.04492	6.06205	6.32949
202559	SLM1	4.28562	4.64753	4.47183	4.98471	4.65314	4.719	4.84244	4.63018	4.67823	4.60501	4.69036	4.55508	4.47935	4.6656	4.69231	4.68326	4.65719	4.59771	4.65601	4.56557	4.58185	4.60302	4.83988	4.56488	4.41272	4.83716	4.59072	4.70078	4.4552	4.78017	4.75381	4.65233	4.52937	4.67791	4.16811	4.63548	4.7182	4.55479	4.78467	4.50885	4.74364	4.59102	5.2295	4.73859	4.60786	4.61142	4.97315	4.60502
6594	SMARCA1	3.21662	3.22914	3.2453	3.28043	3.31294	3.31163	3.29177	3.27335	3.27403	3.30895	3.27957	3.29157	3.26666	3.27005	3.23259	3.27039	3.29156	3.30173	3.30322	3.22287	3.2795	3.19792	3.28385	3.19842	3.20289	3.30957	3.36527	3.31265	3.24092	3.29663	3.27467	3.218	3.23121	3.23653	3.15146	3.23496	3.39207	3.31877	3.26128	3.22291	3.28787	3.26179	3.49037	3.26909	3.19884	3.19568	3.31547	3.26234
6693	SPN	5.77572	5.84927	5.77265	5.79208	5.82502	5.77266	5.86613	5.81499	5.94251	5.85199	5.7065	5.85042	5.75174	5.90175	5.79907	5.81096	5.84142	5.72733	5.91152	5.82308	5.72624	5.70582	5.78658	5.80694	5.78943	5.79509	5.85736	5.74781	5.78571	5.81337	5.82208	5.77516	5.82683	5.82104	5.68147	5.79877	5.76598	5.68642	5.89568	5.61928	5.77822	5.71746	5.93928	5.81118	5.85392	5.71289	5.8326	5.77525
6875	TAF4B	4.94668	4.94463	5.18519	5.18554	5.1038	5.06298	5.13985	5.31939	4.65305	5.54284	5.46177	5.35219	5.41289	5.07355	5.43081	5.00381	5.12846	5.39873	5.07235	5.02829	5.07001	4.80189	5.0262	4.98743	4.93731	5.02049	5.06195	4.95484	5.04854	4.74742	5.04965	4.88826	4.98712	4.96461	4.95302	5.11145	5.23832	4.93067	4.9376	4.58362	4.98301	4.76126	5.12387	4.87904	4.95261	4.73664	5.26863	4.10744
7042	TGFB2	3.48753	3.45215	3.50444	3.33313	3.61546	3.58349	3.61519	3.46367	3.60279	3.59122	3.58093	3.47978	3.53059	3.56243	3.56901	3.51782	3.53433	3.42374	3.51081	3.42974	3.44847	3.50975	3.49639	3.4899	3.48085	3.51395	3.4642	3.49015	3.50322	3.48414	3.55741	3.47307	3.5217	3.54898	3.48838	3.46299	3.34045	3.46368	3.58717	3.47002	3.47409	3.50516	3.32683	3.54597	3.57685	3.46952	3.50359	3.63183
8626	TP73L	4.0774	4.14434	4.08725	4.15109	4.16707	4.21084	4.24543	4.18869	4.29373	4.17044	4.22403	4.09742	4.22513	4.1496	4.22635	4.17759	4.15604	4.10204	4.22253	4.13999	4.16713	4.16049	4.08	4.0402	4.18332	4.24653	4.11453	4.05043	4.21356	4.20898	4.17487	4.18238	4.10865	4.2074	4.00005	4.21694	4.22798	4.15886	4.18805	4.14418	4.10202	4.11945	4.3796	4.11573	4.15858	4.15767	4.11346	4.25232
10346	TRIM22	10.4385	10.4267	10.554	10.0868	10.1696	10.3919	10.4892	10.3583	10.5601	10.2949	10.3041	10.4056	10.4534	10.3493	10.3078	10.4093	10.4979	10.4101	10.4611	10.3549	10.4333	10.3839	10.3111	10.4122	10.3319	10.0379	10.1178	10.3548	10.6441	10.2866	10.231	10.9545	10.7807	10.3557	10.7957	10.5275	10.4143	11.157	10.3853	10.3135	10.2987	10.3835	10.0099	10.4165	10.3776	10.2188	10.447	10.2662
[truncated: 46 more columns]
