# Supplementary material for: Prediction of acute multiple sclerosis relapses by transcription levels of peripheral blood cells
Source: BMC Med Genomics. 2009 Jul 22;2:46. doi: 10.1186/1755-8794-2-46 (PMC2725113; doi:10.1186/1755-8794-2-46)
Supplement: Additional file 3 — Supplementary Table 2. FLPs/FTPs whose performances are similar to the performances of the best FLP/FTP described in the main text. [file 1755-8794-2-46-S3.xls]

## Sheet: Sheet1
Lines 9-44: FLPs whose performances are similar to the performances of the best FLP described in the main text
Lines 50-290: FTPs whose performances are similar to the performances of the best FTP described in the main tex
Each line includes a different predictor
(Average Error – the average error rate of each predictor (100 L20OCV
.Gene1,…Gene10 – the genes in each predictor
Average Error	Gene1	Gene2	Gene3	Gene4	Gene5	Gene6	Gene7	Gene8	Gene9	Gene10
0.0789464	FLJ10201	PDCD2	IL24	Homo sapiens familial Mediterranean fever locus region, mRNA sequence	CA2	SLM1	CLCN4	SMARCA1	TRIM22	MEF2A
0.0799991	FLJ10201	PDCD2	IL24	Homo sapiens familial Mediterranean fever locus region, mRNA sequence	CA2	SLM1	CLCN4	SMARCA1	TRIM22	UGT2B15
0.0831569	FLJ10201	PDCD2	IL24	Homo sapiens familial Mediterranean fever locus region, mRNA sequence	CA2	SLM1	CLCN4	SMARCA1	TRIM22	KIAA0922
0.0842094	FLJ10201	PDCD2	IL24	Homo sapiens familial Mediterranean fever locus region, mRNA sequence	CA2	SLM1	CLCN4	SMARCA1	TRIM22	TGFB2
0.0863153	FLJ10201	PDCD2	IL24	Homo sapiens familial Mediterranean fever locus region, mRNA sequence	CA2	SLM1	CLCN4	SMARCA1	TRIM22	NKX3-1
0.0894728	FLJ10201	PDCD2	IL24	Homo sapiens familial Mediterranean fever locus region, mRNA sequence	CA2	SLM1	CLCN4	SMARCA1	TRIM22	EVI1
0.0878934	FLJ10201	PDCD2	IL24	Homo sapiens familial Mediterranean fever locus region, mRNA sequence	CA2	SLM1	CLCN4	METAP1	FLJ22709	TP73L
0.0894726	FLJ10201	PDCD2	IL24	Homo sapiens familial Mediterranean fever locus region, mRNA sequence	CA2	SLM1	OR1E1	DNAJC1	Homo sapiens cDNA FLJ25677 fis, clone TST04054	216425_at
0.0899992	FLJ10201	PDCD2	IL24	Homo sapiens familial Mediterranean fever locus region, mRNA sequence	CA2	SLM1	CLCN4	SMARCA1	TRIM22	SPN
0.0915778	FLJ10201	PDCD2	IL24	Homo sapiens familial Mediterranean fever locus region, mRNA sequence	CA2	SLM1	CLCN4	SMARCA1	TRIM22	TP73L
0.095262	FLJ10201	PDCD2	IL24	Homo sapiens familial Mediterranean fever locus region, mRNA sequence	CA2	SLM1	CLCN4	Homo sapiens similar to Chain A, D199s Mutant Of Bovine 70 Kilodalton Heat Shock	ENPP3	EVI1
0.0957887	FLJ10201	PDCD2	IL24	Homo sapiens familial Mediterranean fever locus region, mRNA sequence	CA2	SLM1	CLCN4	METAP1	FLJ22709	SLC14A2
0.0921041	FLJ10201	PDCD2	IL24	Homo sapiens familial Mediterranean fever locus region, mRNA sequence	CA2	BMP3	SLM1	Homo sapiens similar to Chain A, D199s Mutant Of Bovine 70 Kilodalton Heat Shock	EVI1	ARHT1
0.0968407	FLJ10201	PDCD2	IL24	Homo sapiens familial Mediterranean fever locus region, mRNA sequence	CA2	SLM1	CLCN4	SMARCA1	TRIM22	EED
0.0942094	FLJ10201	PDCD2	IL24	Homo sapiens familial Mediterranean fever locus region, mRNA sequence	CA2	SLM1	SULT1C1	Homo sapiens clone 24626 mRNA sequence	Homo sapiens pp12616 mRNA, complete cds	ITGA10
0.0947356	FLJ10201	PDCD2	IL24	Homo sapiens familial Mediterranean fever locus region, mRNA sequence	CA2	SLM1	CLCN4	RNF111	SLC17A3	SULT1C1
0.0942094	FLJ10201	PDCD2	IL24	Homo sapiens familial Mediterranean fever locus region, mRNA sequence	CA2	SLM1	KCNAB1	SMARCA1	CTNNAL1	NKX3-1
0.0963149	FLJ10201	PDCD2	IL24	Homo sapiens familial Mediterranean fever locus region, mRNA sequence	CA2	SLM1	CLCN4	SMARCA1	TRIM22	ATP2B2
0.0957885	FLJ10201	PDCD2	IL24	Homo sapiens familial Mediterranean fever locus region, mRNA sequence	CA2	SLM1	CLCN4	RNF111	SLC17A3	DPEP1
0.0963145	FLJ10201	PDCD2	IL24	Homo sapiens familial Mediterranean fever locus region, mRNA sequence	CA2	BMP3	SLM1	Homo sapiens similar to Chain A, D199s Mutant Of Bovine 70 Kilodalton Heat Shock	EVI1	HIST1H4L
0.0978936	FLJ10201	PDCD2	IL24	Homo sapiens familial Mediterranean fever locus region, mRNA sequence	CA2	SLM1	CLCN4	SMARCA1	TRIM22	PSG6
0.09842	FLJ10201	PDCD2	IL24	Homo sapiens familial Mediterranean fever locus region, mRNA sequence	CA2	SLM1	CLCN4	SMARCA1	TRIM22	CYP26A1
0.0957883	FLJ10201	PDCD2	IL24	Homo sapiens familial Mediterranean fever locus region, mRNA sequence	CA2	SLM1	SULT1C1	TSG101	CLCN4	SLC14A2
0.0989466	FLJ10201	PDCD2	IL24	Homo sapiens familial Mediterranean fever locus region, mRNA sequence	CA2	SLM1	CLCN4	SMARCA1	TRIM22	ENPP3
0.097367	FLJ10201	PDCD2	IL24	Homo sapiens familial Mediterranean fever locus region, mRNA sequence	CA2	SLM1	SULT1C1	Homo sapiens clone 24626 mRNA sequence	Homo sapiens pp12616 mRNA, complete cds	Homo sapiens cDNA FLJ12345 fis, clone MAMMA1002294.
0.0989464	FLJ10201	PDCD2	IL24	Homo sapiens familial Mediterranean fever locus region, mRNA sequence	CA2	SLM1	BMP3	Homo sapiens similar to Chain A, D199s Mutant Of Bovine 70 Kilodalton Heat Shock	EVI1	ENPP3
0.0963143	FLJ10201	PDCD2	IL24	Homo sapiens familial Mediterranean fever locus region, mRNA sequence	CA2	SLM1	CLCN4	SMARCA1	TRIM22	FLT1
0.0973671	FLJ10201	PDCD2	IL24	Homo sapiens familial Mediterranean fever locus region, mRNA sequence	CA2	SLM1	CLCN4	CSPG4	ARHT1	NKX3-1
0.0978934	FLJ10201	PDCD2	IL24	Homo sapiens familial Mediterranean fever locus region, mRNA sequence	CA2	SLM1	CLCN4	SMARCA1	TRIM22	OR1A2
0.0999987	FLJ10201	PDCD2	IL24	Homo sapiens familial Mediterranean fever locus region, mRNA sequence	CA2	SLM1	KCNAB1	MYBPC2	AKR1B10	SCARA3
0.0984202	FLJ10201	PDCD2	IL24	Homo sapiens familial Mediterranean fever locus region, mRNA sequence	CA2	SLM1	CLCN4	CSPG4	ARHT1	FLJ21439
0.0978937	FLJ10201	PDCD2	IL24	Homo sapiens familial Mediterranean fever locus region, mRNA sequence	CA2	SLM1	CLCN4	SMARCA1	TRIM22	216371_at
0.0994726	FLJ10201	PDCD2	IL24	Homo sapiens familial Mediterranean fever locus region, mRNA sequence	CA2	SLM1	CLCN4	Homo sapiens similar to Chain A, D199s Mutant Of Bovine 70 Kilodalton Heat Shock	EVI1	ENPP3
0.0989463	FLJ10201	PDCD2	IL24	Homo sapiens familial Mediterranean fever locus region, mRNA sequence	CA2	SLM1	CLCN4	SMARCA1	TRIM22	FLJ10751
0.0978939	FLJ10201	PDCD2	IL24	Homo sapiens familial Mediterranean fever locus region, mRNA sequence	CA2	SLM1	CLCN4	SMARCA1	TRIM22	C2GNT3
Average Error	Gene1	Gene2	Gene3	Gene4	Gene5	Gene6	Gene7	Gene8	Gene9
0.30875	KIAA1043	LOC51145	PPFIA1	MGC8685	DNCH2	PCOLCE2	FPRL1	TAF4B	FLJ21802
0.32	LOC51145	KIAA1043	FLJ21802	IGSF2	MGC39900	KIAA0349	SEPX1	DT1P1A10	KAI1
0.325	KIAA1043	LOC51145	PPFIA1	MGC8685	DNCH2	HADHSC	PCOLCE2	FPRL1	TRAP95
0.32625	LOC51145	KIAA1043	FLJ21802	IGSF2	MGC39900	KIAA0349	SEPX1	KAI1	216316_x_at
0.3275	KIAA1043	LOC51145	PPFIA1	MGC8685	DNCH2	PCOLCE2	FPRL1	HSU15552	FLJ21802
0.33	KIAA1043	LOC51145	FLJ21802	IGSF2	MGC39900	KIAA0349	SEPX1	BTK	KAI1
0.33	KIAA1043	LOC51145	PPFIA1	MGC8685	DNCH2	PCOLCE2	FPRL1	G3BP	RHBG
0.33125	KIAA1043	LOC51145	PPFIA1	MGC8685	DNCH2	PCOLCE2	FPRL1	G3BP	RHBG
0.33	KIAA1043	LOC51145	PPFIA1	MGC8685	DNCH2	PCOLCE2	FPRL1	G3BP	RHBG
0.33125	LOC51145	KIAA1043	FLJ21802	IGSF2	MGC39900	KIAA0349	SEPX1	KAI1	LYN
0.3325	LOC51145	KIAA1043	PPFIA1	MGC8685	DNCH2	RHBG	FPRL1	GRSP1	FLJ11183
0.33375	KIAA1043	LOC51145	FLJ21802	IGSF2	MGC39900	KIAA0349	SEPX1	DT1P1A10	TAF4B
0.335	KIAA1043	LOC51145	PPFIA1	MGC8685	DNCH2	PCOLCE2	FPRL1	FLJ21802	TRAP95
0.33625	LOC51145	KIAA1043	FLJ21802	IGSF2	MGC39900	KIAA0349	SEPX1	KAI1	216316_x_at
0.3375	LOC51145	KIAA1043	FLJ21802	IGSF2	MGC39900	KIAA0349	SEPX1	FLJ11183	CSF2RB
0.33875	KIAA1043	LOC51145	FLJ21802	IGSF2	MGC39900	KIAA0349	SEPX1	KAI1	LYN
0.33625	LOC51145	KIAA1043	FLJ21802	IGSF2	MGC39900	KIAA0349	SEPX1	TAF4B	KAI1
0.335	KIAA1043	LOC51145	FLJ21802	IGSF2	MGC39900	KIAA0349	SEPX1	DT1P1A10	TAF4B
0.3325	LOC51145	KIAA1043	FLJ21802	IGSF2	MGC39900	KIAA0349	SEPX1	216316_x_at	FLJ11183
0.33625	LOC51145	KIAA1043	FLJ21802	IGSF2	MGC39900	KIAA0349	SEPX1	IL15	CNTNAP2
0.335	KIAA1043	LOC51145	PPFIA1	MGC8685	DNCH2	TAF4B	FPRL1	PCOLCE2	FLJ21802
0.3375	LOC51145	KIAA1043	FLJ21802	IGSF2	MGC39900	KIAA0349	SEPX1	KAI1	LYN
0.34125	KIAA1043	LOC51145	PPFIA1	MGC8685	DNCH2	PCOLCE2	FPRL1	DKFZp434L142	FLJ21802
0.33875	KIAA1043	LOC51145	FLJ21802	IGSF2	MGC39900	KIAA0349	SEPX1	MOCS2	LYN
0.34125	KIAA1043	LOC51145	FLJ21802	IGSF2	MGC39900	KIAA0349	SEPX1	DT1P1A10	TAF4B
0.34125	LOC51145	KIAA1043	FLJ21802	IGSF2	MGC39900	KIAA0349	SEPX1	PCOLCE2	KAI1
0.3425	KIAA1043	LOC51145	PPFIA1	MGC8685	DNCH2	PCOLCE2	FPRL1	KAI1	FLJ21802
0.345	KIAA1043	LOC51145	FLJ21802	IGSF2	MGC39900	KIAA0349	SEPX1	FPRL1	CNTNAP2
0.34125	KIAA1043	LOC51145	PPFIA1	MGC8685	DNCH2	PCOLCE2	FPRL1	HSU15552	FLJ21802
0.34375	KIAA1043	LOC51145	FLJ21802	IGSF2	MGC39900	KIAA0349	216316_x_at	SEPX1	KAI1
0.3425	KIAA1043	LOC51145	PPFIA1	MGC8685	DNCH2	PCOLCE2	FPRL1	RHBG	ATP11A
0.34125	KIAA1043	LOC51145	PPFIA1	MGC8685	DNCH2	HADHSC	RPS6	PCOLCE2	FLJ21802
0.34375	LOC51145	KIAA1043	FLJ21802	IGSF2	MGC39900	KIAA0349	CSF2RB	MGC14817	216316_x_at
0.34125	KIAA1043	LOC51145	PPFIA1	MGC8685	DNCH2	TRAP95	FPRL1	PCOLCE2	FLJ21802
0.33875	KIAA1043	LOC51145	PPFIA1	MGC8685	DNCH2	PCOLCE2	FPRL1	DKFZp434L142	FLJ21802
0.34125	KIAA1043	LOC51145	FLJ21802	IGSF2	MGC39900	KIAA0349	SEPX1	MGC14817	216316_x_at
0.34	KIAA1043	LOC51145	PPFIA1	MGC8685	DNCH2	PCOLCE2	FLJ21802	FPRL1	LYN
0.3425	KIAA1043	LOC51145	PPFIA1	MGC8685	DNCH2	PCOLCE2	FPRL1	HADHSC	FLJ21802
0.34375	KIAA1043	LOC51145	FLJ21802	IGSF2	MGC39900	KIAA0349	SEPX1	CNTNAP2	KAI1
0.34375	KIAA1043	LOC51145	FLJ21802	IGSF2	MGC39900	KIAA0349	SEPX1	DT1P1A10	TAF4B
0.34625	KIAA1043	LOC51145	PPFIA1	MGC8685	DNCH2	PCOLCE2	FPRL1	DKFZp434L142	FLJ21802
0.34375	LOC51145	KIAA1043	FLJ21802	IGSF2	MGC39900	KIAA0349	SEPX1	TAF4B	KAI1
0.345	KIAA1043	LOC51145	PPFIA1	MGC8685	DNCH2	PCOLCE2	FPRL1	G3BP	RHBG
0.34375	LOC51145	KIAA1043	FLJ21802	IGSF2	MGC39900	KIAA0349	SEPX1	TRAP95	CNTNAP2
0.34625	KIAA1043	LOC51145	PPFIA1	MGC8685	DNCH2	PCOLCE2	HINT1	FPRL1	FLJ21802
0.34375	KIAA1043	LOC51145	PPFIA1	MGC8685	DNCH2	PCOLCE2	HINT1	FPRL1	FLJ21802
0.345	KIAA1043	LOC51145	PPFIA1	MGC8685	DNCH2	PCOLCE2	FPRL1	TAF4B	FLJ21802
0.3475	LOC51145	KIAA1043	FLJ21802	IGSF2	MGC39900	KIAA0349	SEPX1	LYN	KAI1
0.34375	LOC51145	KIAA1043	FLJ21802	IGSF2	MGC39900	KIAA0349	SEPX1	DUSP4	216316_x_at
0.34625	KIAA1043	LOC51145	FLJ21802	IGSF2	MGC39900	KIAA0349	216316_x_at	SEPX1	KAI1
0.3475	KIAA1043	LOC51145	FLJ21802	IGSF2	MGC39900	KIAA0349	SEPX1	MGC14817	216316_x_at
0.34625	LOC51145	KIAA1043	FLJ21802	IGSF2	MGC39900	KIAA0349	SEPX1	DUSP4	CNTNAP2
0.3475	KIAA1043	LOC51145	FLJ21802	IGSF2	MGC39900	KIAA0349	SEPX1	TAF4B	KAI1
0.34625	KIAA1043	LOC51145	PPFIA1	MGC8685	DNCH2	PCOLCE2	FLJ21802	RPS6	TRAP95
0.35125	KIAA1043	LOC51145	FLJ21802	IGSF2	MGC39900	KIAA0349	SEPX1	KAI1	LYN
0.34625	KIAA1043	LOC51145	PPFIA1	MGC8685	DNCH2	PCOLCE2	FPRL1	HADHSC	FLJ21802
0.34625	KIAA1043	LOC51145	FLJ21802	IGSF2	MGC39900	KIAA0349	SEPX1	208263_at	KAI1
0.345	LOC51145	KIAA1043	FLJ21802	IGSF2	MGC39900	KIAA0349	SEPX1	KIAA0352	FLJ11183
0.345	KIAA1043	LOC51145	PPFIA1	MGC8685	DNCH2	PCOLCE2	FPRL1	G3BP	CNTNAP2
0.3475	LOC51145	KIAA1043	FLJ21802	IGSF2	MGC39900	KIAA0349	SEPX1	216316_x_at	WSB1
0.345	LOC51145	KIAA1043	FLJ21802	IGSF2	MGC39900	KIAA0349	SEPX1	KAI1	LYN
0.34875	KIAA1043	LOC51145	FLJ21802	IGSF2	MGC39900	KIAA0349	SEPX1	TRAP95	CSF2RB
0.34875	KIAA1043	LOC51145	FLJ21802	IGSF2	MGC39900	KIAA0349	SEPX1	208263_at	CSF2RB
0.35125	LOC51145	KIAA1043	FLJ21802	IGSF2	MGC39900	KIAA0349	SEPX1	216316_x_at	WSB1
0.34625	KIAA1043	LOC51145	FLJ21802	IGSF2	MGC39900	KIAA0349	SEPX1	PCOLCE2	216316_x_at
0.3475	KIAA1043	LOC51145	PPFIA1	MGC8685	DNCH2	TAF4B	FPRL1	IL15	RHBG
0.35125	LOC51145	KIAA1043	FLJ21802	IGSF2	MGC39900	KIAA0349	CSF2RB	SEPX1	216316_x_at
0.345	KIAA1043	LOC51145	PPFIA1	MGC8685	DNCH2	PCOLCE2	FPRL1	FLJ21802	CSF2RB
0.35125	KIAA1043	LOC51145	PPFIA1	MGC8685	DNCH2	TRAP95	FPRL1	AZ2	216316_x_at
0.34625	KIAA1043	LOC51145	FLJ21802	IGSF2	MGC39900	KIAA0349	SEPX1	PCOLCE2	WSB1
0.34875	LOC51145	KIAA1043	FLJ21802	IGSF2	MGC39900	KIAA0349	SEPX1	DT1P1A10	KAI1
0.35125	KIAA1043	LOC51145	FLJ21802	IGSF2	MGC39900	KIAA0349	SEPX1	MOCS2	CNTNAP2
0.3475	KIAA1043	LOC51145	PPFIA1	MGC8685	DNCH2	PCOLCE2	FPRL1	FLJ21802	HADHSC
0.34875	KIAA1043	LOC51145	PPFIA1	MGC8685	DNCH2	PCOLCE2	FLJ21802	FPRL1	MGC10334
0.35125	LOC51145	KIAA1043	FLJ21802	IGSF2	MGC39900	KIAA0349	SEPX1	KIAA0352	MGC10334
0.35	KIAA1043	LOC51145	FLJ21802	IGSF2	MGC39900	KIAA0349	SEPX1	DT1P1A10	KAI1
0.34375	KIAA1043	LOC51145	PPFIA1	MGC8685	DNCH2	TBC1D8	FPRL1	CPO	FLJ21802
0.35	LOC51145	KIAA1043	FLJ21802	IGSF2	MGC39900	KIAA0349	SEPX1	ASAH1	216316_x_at
0.35125	KIAA1043	LOC51145	FLJ21802	IGSF2	MGC39900	KIAA0349	SEPX1	ASAH1	KAI1
0.35	KIAA1043	LOC51145	FLJ21802	IGSF2	MGC39900	KIAA0349	SEPX1	MGC14817	CNTNAP2
0.3475	LOC51145	KIAA1043	PPFIA1	MGC8685	DNCH2	TRAP95	PCOLCE2	APOBEC3A	FLJ21802
0.35	KIAA1043	LOC51145	FLJ21802	IGSF2	MGC39900	KIAA0349	SEPX1	208263_at	KAI1
0.3475	LOC51145	KIAA1043	FLJ21802	IGSF2	MGC39900	KIAA0349	SEPX1	FLJ11183	CSF2RB
0.34625	KIAA1043	LOC51145	FLJ21802	IGSF2	MGC39900	KIAA0349	SEPX1	TAF4B	TRAP95
0.3525	LOC51145	KIAA1043	FLJ21802	IGSF2	MGC39900	KIAA0349	SEPX1	216316_x_at	CSF2RB
0.35	KIAA1043	LOC51145	PPFIA1	MGC8685	DNCH2	PCOLCE2	FLJ21802	FPRL1	LYN
0.34875	KIAA1043	LOC51145	PPFIA1	MGC8685	DNCH2	PCOLCE2	FPRL1	HADHSC	FLJ21802
0.35125	KIAA1043	LOC51145	PPFIA1	MGC8685	DNCH2	PCOLCE2	FPRL1	G3BP	RHBG
0.355	LOC51145	KIAA1043	FLJ21802	IGSF2	MGC39900	KIAA0349	CSF2RB	SEPX1	KAI1
0.345	LOC51145	KIAA1043	FLJ21802	IGSF2	MGC39900	KIAA0349	SEPX1	LYN	KAI1
0.35125	KIAA1043	LOC51145	FLJ21802	IGSF2	MGC39900	KIAA0349	SEPX1	KIAA0352	CNTNAP2
0.3525	KIAA1043	LOC51145	FLJ21802	IGSF2	MGC39900	KIAA0349	SEPX1	CNTNAP2	FLJ11183
0.3525	KIAA1043	LOC51145	FLJ21802	IGSF2	MGC39900	KIAA0349	SEPX1	ASAH1	KAI1
0.35	KIAA1043	LOC51145	PPFIA1	MGC8685	DNCH2	PCOLCE2	FPRL1	G3BP	CNTNAP2
0.34625	KIAA1043	LOC51145	FLJ21802	IGSF2	MGC39900	KIAA0349	SEPX1	MOCS2	RHBG
0.3525	KIAA1043	LOC51145	FLJ21802	IGSF2	MGC39900	KIAA0349	SEPX1	KAI1	LYN
0.35125	LOC51145	KIAA1043	FLJ21802	IGSF2	MGC39900	KIAA0349	SEPX1	CNTNAP2	KAI1
0.3575	KIAA1043	LOC51145	FLJ21802	IGSF2	MGC39900	KIAA0349	SOD1	SEPX1	KAI1
0.35625	KIAA1043	LOC51145	FLJ21802	IGSF2	MGC39900	KIAA0349	SEPX1	G3BP	KAI1
0.35125	KIAA1043	LOC51145	PPFIA1	MGC8685	DNCH2	PCOLCE2	FPRL1	TAF4B	FLJ21802
0.35125	LOC51145	KIAA1043	FLJ21802	IGSF2	MGC39900	KIAA0349	SEPX1	CNTNAP2	KAI1
0.35	KIAA1043	LOC51145	FLJ21802	IGSF2	MGC39900	KIAA0349	SEPX1	G3BP	KAI1
0.34875	LOC51145	KIAA1043	FLJ21802	IGSF2	MGC39900	KIAA0349	SEPX1	MGC14817	216316_x_at
0.3475	KIAA1043	LOC51145	PPFIA1	MGC8685	DNCH2	PCOLCE2	FPRL1	FLJ21802	HADHSC
0.355	KIAA1043	LOC51145	FLJ21802	IGSF2	MGC39900	KIAA0349	SEPX1	DT1P1A10	TAF4B
0.34875	KIAA1043	LOC51145	PPFIA1	MGC8685	DNCH2	PCOLCE2	FPRL1	FLJ21802	TRAP95
0.3475	LOC51145	KIAA1043	PPFIA1	MGC8685	DNCH2	TRAP95	FPRL1	AZ2	RHBG
0.35	LOC51145	KIAA1043	PPFIA1	MGC8685	DNCH2	RHBG	FPRL1	IL15	DIAPH2
0.35125	KIAA1043	LOC51145	PPFIA1	MGC8685	DNCH2	TAF4B	FPRL1	PCOLCE2	FLJ21802
0.35875	LOC51145	KIAA1043	FLJ21802	IGSF2	MGC39900	KIAA0349	SEPX1	MGC14817	216316_x_at
0.35625	KIAA1043	LOC51145	FLJ21802	IGSF2	MGC39900	KIAA0349	SEPX1	DT1P1A10	KAI1
0.3475	KIAA1043	LOC51145	PPFIA1	MGC8685	DNCH2	PCOLCE2	FPRL1	TINP1	FLJ21802
0.35125	KIAA1043	LOC51145	PPFIA1	MGC8685	DNCH2	PCOLCE2	FLJ21802	FPRL1	MGC10334
0.355	LOC51145	KIAA1043	FLJ21802	IGSF2	MGC39900	KIAA0349	SEPX1	KAI1	FLJ11183
0.35125	LOC51145	KIAA1043	PPFIA1	MGC8685	DNCH2	TRAP95	FPRL1	HPS1	FLJ11807
0.355	LOC51145	KIAA1043	FLJ21802	IGSF2	MGC39900	KIAA0349	SEPX1	USP32	KAI1
0.35125	LOC51145	KIAA1043	FLJ21802	IGSF2	MGC39900	KIAA0349	SEPX1	FLJ11183	CSF2RB
0.35375	KIAA1043	LOC51145	PPFIA1	MGC8685	DNCH2	FLJ11183	AZ2	FPRL1	UEV3
0.3475	KIAA1043	LOC51145	FLJ21802	IGSF2	MGC39900	KIAA0349	SEPX1	DT1P1A10	KAI1
0.35375	LOC51145	KIAA1043	FLJ21802	IGSF2	MGC39900	KIAA0349	SEPX1	MCOLN1	LYN
0.35	LOC51145	KIAA1043	FLJ21802	IGSF2	MGC39900	KIAA0349	SEPX1	FLJ11183	DIAPH2
0.3525	LOC51145	KIAA1043	FLJ21802	IGSF2	MGC39900	KIAA0349	SEPX1	DT1P1A10	KAI1
0.3475	LOC51145	KIAA1043	FLJ21802	IGSF2	MGC39900	KIAA0349	SEPX1	KAI1	LYN
0.35375	KIAA1043	LOC51145	PPFIA1	MGC8685	DNCH2	PCOLCE2	TRAP95	TAF4B	FLJ21802
0.35625	LOC51145	KIAA1043	FLJ21802	IGSF2	MGC39900	KIAA0349	SEPX1	BTK	WSB1
0.355	KIAA1043	LOC51145	PPFIA1	MGC8685	DNCH2	PCOLCE2	FPRL1	LYN	FLJ21802
0.35	KIAA1043	LOC51145	PPFIA1	MGC8685	DNCH2	PCOLCE2	FPRL1	FLJ21802	TRAP95
0.35625	LOC51145	KIAA1043	FLJ21802	IGSF2	MGC39900	KIAA0349	SEPX1	IL15	FLJ11807
0.35375	LOC51145	KIAA1043	PPFIA1	MGC8685	DNCH2	MGC10334	FPRL1	MICA	RHBG
0.35125	KIAA1043	LOC51145	PPFIA1	MGC8685	DNCH2	PCOLCE2	FPRL1	FLJ21802	HADHSC
0.35625	LOC51145	KIAA1043	FLJ21802	IGSF2	MGC39900	KIAA0349	SEPX1	KAI1	FLJ11183
0.35375	KIAA1043	LOC51145	FLJ21802	IGSF2	MGC39900	KIAA0349	SEPX1	KAI1	LYN
0.35	LOC51145	KIAA1043	FLJ21802	IGSF2	MGC39900	KIAA0349	SEPX1	MGC14817	216316_x_at
0.3575	LOC51145	KIAA1043	PPFIA1	MGC8685	DNCH2	TRAP95	PCOLCE2	APOBEC3A	FLJ21802
0.3525	KIAA1043	LOC51145	FLJ21802	IGSF2	MGC39900	KIAA0349	SEPX1	208263_at	CSF2RB
0.34875	KIAA1043	LOC51145	PPFIA1	MGC8685	DNCH2	PCOLCE2	FPRL1	G3BP	RHBG
0.35375	KIAA1043	LOC51145	FLJ21802	IGSF2	MGC39900	KIAA0349	SEPX1	PCOLCE2	RHBG
0.35	KIAA1043	LOC51145	PPFIA1	MGC8685	DNCH2	PCOLCE2	FPRL1	FLJ21802	TRAP95
0.35125	KIAA1043	LOC51145	FLJ21802	IGSF2	MGC39900	KIAA0349	216316_x_at	SEPX1	KAI1
0.35375	LOC51145	KIAA1043	FLJ21802	IGSF2	MGC39900	KIAA0349	SEPX1	TAF4B	KAI1
0.35375	LOC51145	KIAA1043	FLJ21802	IGSF2	MGC39900	KIAA0349	SEPX1	KAI1	LYN
0.3575	LOC51145	KIAA1043	FLJ21802	IGSF2	MGC39900	KIAA0349	SEPX1	USP32	KAI1
0.35625	LOC51145	KIAA1043	FLJ21802	IGSF2	MGC39900	KIAA0349	SEPX1	LYN	KAI1
0.3575	KIAA1043	LOC51145	FLJ21802	IGSF2	MGC39900	KIAA0349	SEPX1	208263_at	CSF2RB
0.35875	KIAA1043	LOC51145	FLJ21802	IGSF2	MGC39900	KIAA0349	216316_x_at	SEPX1	KAI1
0.35875	LOC51145	KIAA1043	PPFIA1	MGC8685	DNCH2	RHBG	FPRL1	IL15	FLJ21802
0.35625	KIAA1043	LOC51145	PPFIA1	MGC8685	DNCH2	PCOLCE2	FPRL1	G3BP	RHBG
0.35125	LOC51145	KIAA1043	FLJ21802	IGSF2	MGC39900	KIAA0349	SEPX1	LYN	KAI1
0.35375	LOC51145	KIAA1043	FLJ21802	IGSF2	MGC39900	KIAA0349	SEPX1	216316_x_at	CSF2RB
0.35	KIAA1043	LOC51145	PPFIA1	MGC8685	DNCH2	PCOLCE2	FPRL1	FLJ21802	HADHSC
0.35875	KIAA1043	LOC51145	FLJ21802	IGSF2	MGC39900	KIAA0349	SEPX1	DT1P1A10	KAI1
0.355	KIAA1043	LOC51145	PPFIA1	MGC8685	DNCH2	PCOLCE2	FPRL1	G3BP	RHBG
0.36	LOC51145	KIAA1043	PPFIA1	MGC8685	DNCH2	TRAP95	FPRL1	HPS1	FLJ11807
0.35375	KIAA1043	LOC51145	PPFIA1	MGC8685	DNCH2	PCOLCE2	FPRL1	TAF4B	FLJ21802
0.3525	LOC51145	KIAA1043	FLJ21802	IGSF2	MGC39900	KIAA0349	SEPX1	PCOLCE2	KAI1
0.35375	KIAA1043	LOC51145	PPFIA1	MGC8685	DNCH2	PCOLCE2	FPRL1	FLJ21802	ATP11A
0.35625	KIAA1043	LOC51145	PPFIA1	MGC8685	DNCH2	PCOLCE2	FPRL1	FLJ21802	ATP11A
0.36	KIAA1043	LOC51145	FLJ21802	IGSF2	MGC39900	KIAA0349	SEPX1	BTK	KAI1
0.35875	LOC51145	KIAA1043	FLJ21802	IGSF2	MGC39900	KIAA0349	SEPX1	MGC14817	216316_x_at
0.3625	LOC51145	KIAA1043	PPFIA1	MGC8685	DNCH2	TRAP95	FPRL1	AZ2	RHBG
0.35875	KIAA1043	LOC51145	FLJ21802	IGSF2	MGC39900	KIAA0349	SEPX1	MGC14817	216316_x_at
0.36125	KIAA1043	LOC51145	FLJ21802	IGSF2	MGC39900	KIAA0349	SEPX1	208263_at	KAI1
0.35375	KIAA1043	LOC51145	FLJ21802	IGSF2	MGC39900	KIAA0349	SEPX1	KAI1	LYN
0.35125	LOC51145	KIAA1043	FLJ21802	IGSF2	MGC39900	KIAA0349	SEPX1	TRAP95	CNTNAP2
0.3575	KIAA1043	LOC51145	PPFIA1	MGC8685	DNCH2	PCOLCE2	FPRL1	DKFZp434L142	FLJ21802
0.35875	KIAA1043	LOC51145	FLJ21802	IGSF2	MGC39900	KIAA0349	SEPX1	FPRL1	FLJ11183
0.34875	LOC51145	KIAA1043	FLJ21802	IGSF2	MGC39900	KIAA0349	SEPX1	TAF4B	KAI1
0.355	LOC51145	KIAA1043	FLJ21802	IGSF2	MGC39900	KIAA0349	SEPX1	LYN	KAI1
0.3475	KIAA1043	LOC51145	PPFIA1	MGC8685	DNCH2	PCOLCE2	FLJ21802	FPRL1	MGC10334
0.35625	KIAA1043	LOC51145	FLJ21802	IGSF2	MGC39900	KIAA0349	SEPX1	BTK	KAI1
0.35375	KIAA1043	LOC51145	PPFIA1	MGC8685	DNCH2	PCOLCE2	TRAP95	TAF4B	FLJ21802
0.355	KIAA1043	LOC51145	FLJ21802	IGSF2	MGC39900	KIAA0349	SEPX1	MOCS2	CNTNAP2
0.3575	KIAA1043	LOC51145	FLJ21802	IGSF2	MGC39900	KIAA0349	SEPX1	MGC14817	CNTNAP2
0.35125	LOC51145	KIAA1043	PPFIA1	MGC8685	DNCH2	TBC1D8	FPRL1	PCOLCE2	ATP11A
0.36	KIAA1043	LOC51145	FLJ21802	IGSF2	MGC39900	KIAA0349	216316_x_at	SEPX1	KAI1
0.35625	KIAA1043	LOC51145	FLJ21802	IGSF2	MGC39900	KIAA0349	SEPX1	KAI1	LYN
0.35125	KIAA1043	LOC51145	PPFIA1	MGC8685	DNCH2	TRAP95	FPRL1	PCOLCE2	FLJ21802
0.3575	KIAA1043	LOC51145	FLJ21802	IGSF2	MGC39900	KIAA0349	SEPX1	TRAP95	216316_x_at
0.3575	KIAA1043	LOC51145	PPFIA1	MGC8685	DNCH2	PCOLCE2	FPRL1	FLJ21802	CSF2RB
0.36	KIAA1043	LOC51145	FLJ21802	IGSF2	MGC39900	KIAA0349	216316_x_at	SEPX1	KAI1
0.355	KIAA1043	LOC51145	FLJ21802	IGSF2	MGC39900	KIAA0349	SEPX1	PCOLCE2	MGC10334
0.355	KIAA1043	LOC51145	PPFIA1	MGC8685	DNCH2	PCOLCE2	FLJ21802	HADHSC	CSF2RB
0.3525	KIAA1043	LOC51145	PPFIA1	MGC8685	DNCH2	PCOLCE2	FPRL1	DKFZp434L142	FLJ21802
0.36125	KIAA1043	LOC51145	FLJ21802	IGSF2	MGC39900	KIAA0349	SEPX1	IL15	CNTNAP2
0.3575	KIAA1043	LOC51145	FLJ21802	IGSF2	MGC39900	KIAA0349	SEPX1	TINP1	216316_x_at
0.3575	KIAA1043	LOC51145	PPFIA1	MGC8685	DNCH2	PCOLCE2	FLJ21802	FPRL1	MGC10334
0.35625	LOC51145	KIAA1043	FLJ21802	IGSF2	MGC39900	KIAA0349	SEPX1	KAI1	LYN
0.35625	LOC51145	KIAA1043	FLJ21802	IGSF2	MGC39900	KIAA0349	SEPX1	KAI1	216316_x_at
0.36	KIAA1043	LOC51145	FLJ21802	IGSF2	MGC39900	KIAA0349	SEPX1	KAI1	RHBG
0.36	LOC51145	KIAA1043	FLJ21802	IGSF2	MGC39900	KIAA0349	SEPX1	KIAA0352	FLJ11807
0.35875	LOC51145	KIAA1043	FLJ21802	IGSF2	MGC39900	KIAA0349	SEPX1	MGC14817	216316_x_at
0.355	KIAA1043	LOC51145	PPFIA1	MGC8685	DNCH2	PCOLCE2	HINT1	FPRL1	FLJ21802
0.35625	KIAA1043	LOC51145	PPFIA1	MGC8685	DNCH2	HADHSC	PCOLCE2	FPRL1	TRAP95
0.35625	LOC51145	KIAA1043	FLJ21802	IGSF2	MGC39900	KIAA0349	SEPX1	KAI1	LYN
0.3575	LOC51145	KIAA1043	FLJ21802	IGSF2	MGC39900	KIAA0349	SEPX1	KAI1	FLJ11183
0.3575	LOC51145	KIAA1043	FLJ21802	IGSF2	MGC39900	KIAA0349	SEPX1	KAI1	LYN
0.35875	LOC51145	KIAA1043	FLJ21802	IGSF2	MGC39900	KIAA0349	SEPX1	FLJ11183	CSF2RB
0.365	LOC51145	KIAA1043	PPFIA1	MGC8685	DNCH2	TRAP95	FPRL1	HPS1	FLJ11807
0.35625	KIAA1043	LOC51145	FLJ21802	IGSF2	MGC39900	KIAA0349	SEPX1	KIAA0352	TRAP95
0.35625	KIAA1043	LOC51145	FLJ21802	IGSF2	MGC39900	KIAA0349	SEPX1	DT1P1A10	KAI1
0.35625	KIAA1043	LOC51145	PPFIA1	MGC8685	DNCH2	PCOLCE2	HINT1	FPRL1	FLJ21802
0.355	KIAA1043	LOC51145	PPFIA1	MGC8685	DNCH2	PCOLCE2	FPRL1	HSU15552	MGC10334
0.35125	KIAA1043	LOC51145	PPFIA1	MGC8685	DNCH2	PCOLCE2	FPRL1	G3BP	RHBG
0.3575	LOC51145	KIAA1043	FLJ21802	IGSF2	MGC39900	KIAA0349	SEPX1	CNTNAP2	KAI1
0.3575	LOC51145	KIAA1043	PPFIA1	MGC8685	DNCH2	MGC10334	FPRL1	MICA	RHBG
0.355	LOC51145	KIAA1043	FLJ21802	IGSF2	MGC39900	KIAA0349	SEPX1	KAI1	216316_x_at
0.35875	KIAA1043	LOC51145	FLJ21802	IGSF2	MGC39900	KIAA0349	SEPX1	TRAP95	216316_x_at
0.35875	KIAA1043	LOC51145	FLJ21802	IGSF2	MGC39900	KIAA0349	SEPX1	CNTNAP2	KAI1
0.36	KIAA1043	LOC51145	PPFIA1	MGC8685	DNCH2	PCOLCE2	FPRL1	FLJ21802	ATP11A
0.3575	KIAA1043	LOC51145	FLJ21802	IGSF2	MGC39900	KIAA0349	SEPX1	DT1P1A10	TAF4B
0.3575	KIAA1043	LOC51145	PPFIA1	MGC8685	DNCH2	PCOLCE2	FPRL1	TAF4B	FLJ21802
0.35875	KIAA1043	LOC51145	PPFIA1	MGC8685	DNCH2	PCOLCE2	FLJ21802	FPRL1	LYN
0.35625	KIAA1043	LOC51145	FLJ21802	IGSF2	MGC39900	KIAA0349	SEPX1	MOCS2	CNTNAP2
0.35375	KIAA1043	LOC51145	PPFIA1	MGC8685	DNCH2	PCOLCE2	FPRL1	FLJ21802	HADHSC
0.35875	KIAA1043	LOC51145	PPFIA1	MGC8685	DNCH2	PCOLCE2	FPRL1	HSU15552	MGC10334
0.35875	LOC51145	KIAA1043	FLJ21802	IGSF2	MGC39900	KIAA0349	SEPX1	KAI1	216316_x_at
0.36125	KIAA1043	LOC51145	PPFIA1	MGC8685	DNCH2	PCOLCE2	FPRL1	ASAH1	FLJ21802
0.36375	KIAA1043	LOC51145	FLJ21802	IGSF2	MGC39900	KIAA0349	SEPX1	MGC14817	FLJ11183
0.36	KIAA1043	LOC51145	PPFIA1	MGC8685	DNCH2	HADHSC	PCOLCE2	RPS6	FLJ21802
0.35	KIAA1043	LOC51145	PPFIA1	MGC8685	DNCH2	PCOLCE2	FPRL1	FLJ21802	TRAP95
0.3575	KIAA1043	LOC51145	PPFIA1	MGC8685	DNCH2	PCOLCE2	FPRL1	HADHSC	FLJ21802
0.35625	KIAA1043	LOC51145	FLJ21802	IGSF2	MGC39900	KIAA0349	SEPX1	TAF4B	KAI1
0.35625	KIAA1043	LOC51145	PPFIA1	MGC8685	DNCH2	PCOLCE2	FLJ21802	FPRL1	MGC10334
0.355	KIAA1043	LOC51145	FLJ21802	IGSF2	MGC39900	KIAA0349	SEPX1	KIAA0352	CNTNAP2
0.3575	LOC51145	KIAA1043	FLJ21802	IGSF2	MGC39900	KIAA0349	SEPX1	FLJ11183	CSF2RB
0.36125	KIAA1043	LOC51145	FLJ21802	IGSF2	MGC39900	KIAA0349	SEPX1	CNTNAP2	KAI1
0.36125	LOC51145	KIAA1043	FLJ21802	IGSF2	MGC39900	KIAA0349	SEPX1	LYN	KAI1
0.35625	KIAA1043	LOC51145	FLJ21802	IGSF2	MGC39900	KIAA0349	SEPX1	DT1P1A10	TAF4B
0.35875	LOC51145	KIAA1043	FLJ21802	IGSF2	MGC39900	KIAA0349	SEPX1	FLJ12704	TAF4B
0.36	KIAA1043	LOC51145	FLJ21802	IGSF2	MGC39900	KIAA0349	SEPX1	CNTNAP2	KAI1
0.36	KIAA1043	LOC51145	PPFIA1	MGC8685	DNCH2	PCOLCE2	FPRL1	FLJ21802	TRAP95
0.35625	KIAA1043	LOC51145	PPFIA1	MGC8685	DNCH2	PCOLCE2	FPRL1	HSU15552	FLJ21802
0.36375	KIAA1043	LOC51145	FLJ21802	IGSF2	MGC39900	KIAA0349	SEPX1	DT1P1A10	KAI1
0.3575	LOC51145	KIAA1043	PPFIA1	MGC8685	DNCH2	TRAP95	FPRL1	HPS1	FLJ11807
0.3625	KIAA1043	LOC51145	FLJ21802	IGSF2	MGC39900	KIAA0349	SEPX1	PCOLCE2	RHBG
0.35125	KIAA1043	LOC51145	PPFIA1	MGC8685	DNCH2	PCOLCE2	FPRL1	G3BP	RHBG
0.36	KIAA1043	LOC51145	FLJ21802	IGSF2	MGC39900	KIAA0349	SEPX1	PCOLCE2	RHBG
0.355	KIAA1043	LOC51145	PPFIA1	MGC8685	DNCH2	PCOLCE2	FPRL1	G3BP	CNTNAP2
0.355	LOC51145	KIAA1043	FLJ21802	IGSF2	MGC39900	KIAA0349	SEPX1	TAF4B	KAI1
0.36125	KIAA1043	LOC51145	FLJ21802	IGSF2	MGC39900	KIAA0349	SEPX1	FPRL1	216316_x_at
