# Supplementary material for: Prediction of acute multiple sclerosis relapses by transcription levels of peripheral blood cells
Source: BMC Med Genomics. 2009 Jul 22;2:46. doi: 10.1186/1755-8794-2-46 (PMC2725113; doi:10.1186/1755-8794-2-46)
Supplement: Additional file 4 — Supplementary Table 3. Description of the predictive genes. [file 1755-8794-2-46-S4.xls]

## Sheet: Sheet1
Description of the predictive genes
Gene ID (Entrez) – the ID of each gene
Gene Symbol – The symbol of each gene
Name – the name of each gene
Description – description of each gene
GO – GO annotations related to each gene
Gene ID (Entrez)	Gene Symbol	Name	Description	GO
760	CA2	carbonic anhydrase II	CA2 is one of several (at least 7) isozymes of carbonic anhydrase. Carbonic anhydrase catalyzes reversible hydration of carbon dioxide. Defects in this enzyme are associated with osteopetrosis and renal tubular acidosis.
1183	CLCN4	chloride channel 4	The CLCN family of voltage-dependent chloride channel genes comprises nine members (CLCN1-7, Ka and Kb) which demonstrate quite diverse functional characteristics while sharing significant sequence homology. Chloride channel 4 has an evolutionary conserved CpG island and is conserved in both mouse and hamster. This gene is mapped in close proximity to APXL (Apical protein Xenopus laevis-like) and…
79659	DNCH2	dynein, cytoplasmic, heavy polypeptide 2
55689	FLJ10201	YEATS domain containing 2
79697	FLJ21802	chromosome 14 open reading frame 169
2358	FPRL1	formyl peptide receptor-like 1	G-protein coupled receptor protein signaling pathway, celladhesion, cell motility, chemotaxis, inflammatory response, signal transduction
10146	G3BP	GTPase activating protein (SH3 domain) binding protein 1	This gene encodes one of the DNA-unwinding enzymes which prefers partially unwound 3'-tailed substrates and can also unwind partial RNA/DNA and RNA/RNA duplexes in an ATP-dependent fashion. This enzyme is a member of the heterogeneous nuclear RNA-binding proteins and is also an element of the Ras signal transduction pathway. It binds specifically to the Ras-GTPase-activating protein by associatin…	ATP binding, ATP-dependent, DNA helicase activity, ATP-dependent RNA helicase activity, DNA binding, RNA binding, endonuclease activity, helicase activity, hydrolase activity, nucleic acid binding, nucleotide binding, protein binding
---	Homo sapiens familial Mediterranean fever locus region, mRNA sequence	-----
11009	IL24	This gene encodes a member of the IL10 family of cytokines. It was identified as a gene induced during terminal differentiation in melanoma cells. The protein encoded by this gene can induce apoptosis selectively in various cancer cells. Overexpression of this gene leads to elevated expression of several GADD family genes, which correlates with the induction of apoptosis. The phosphorylation of m…
23331	KIAA1043	tetratricopeptide repeat domain 28
51145	LOC51145	erythrocyte transmembrane protein	integral to membrane
347733	MGC8685	tubulin, beta 2B	microtubule-based movement, mitosis, neuron differentiation, protein polymerization
26577	PCOLCE2	procollagen C-endopeptidase enhancer 2	heparin binding, protein binding
5134	PDCD2	programmed cell death 2	This gene encodes a nuclear protein expressed in a variety of tissues. The rat homolog, Rp8, is transiently expressed in immature thymocytes and is thought to be involved in programmed cell death. Expression of the human gene has been shown to be repressed by BCL6, a transcriptional repressor required for lymph node germinal center development, suggesting that BCL6 regulates apoptosis by its effe…	apoptosis
8500	PPFIA1	protein tyrosine phosphatase, receptor type, f polypeptide (PTPRF), interacting protein (liprin), alpha 1	The protein encoded by this gene is a member of the LAR protein-tyrosine phosphatase-interacting protein (liprin) family. Liprins interact with members of LAR family of transmembrane protein tyrosine phosphatases, which are known to be important for axon guidance and mammary gland development. This protein binds to the intracellular membrane-distal phosphatase domain of tyrosine phosphatase LAR, …	cell-matrix adhesion, signal transduction
57127	RHBG	Rh family, B glycoprotein	RHBG and RHCG are non-erythroid members of the Rhesus (Rh) protein family that are mainly expressed in the kidney and belong to the methylammonium-ammonium permease/ammonia transporters superfamily. Rh family proteins are all predicted to be transmembrane proteins with 12 membrane spanning domains and intracytoplasmic N- and C-termini.	ammonium transport, transport
202559	SLM1	KH domain containing, RNA binding, signal transduction associated 2		regulation of transcription, DNA-dependent, transcription
6594	SMARCA1	SWI/SNF related, matrix associated, actin dependent regulator of chromatin, subfamily a, member 1	This gene encodes a member of the SWI/SNF family of proteins. Members of this family have helicase and ATPase activities and are thought to regulate transcription of certain genes by altering the chromatin structure around those genes. Alternatively spliced transcript variants encoding different isoforms have been found for this gene.	ATP-dependent chromatin remodeling brain development, neuron differentiation, positive regulation of gene-specific transcription, regulation of transcription, DNA-dependent, transcription
6693	SPN	sialophorin (leukosialin, CD43)	Sialophorin (leukosialin) is a major sialoglycoprotein on the surface of human T lymphocytes, monocytes, granulocytes, and some B lymphocytes, which appears to be important for immune function and may be part of a physiologic ligand-receptor complex involved in T-cell activation	T cell costimulation, cell surface receptor, signal transduction, cellular defense response, chemotaxis, defense response to bacterium, establishment and/or maintenance of cell polarity, induction of apoptosis by extracellular signals, negative regulation of T cell proliferation, negative regulation of cell adhesion, negative regulation of type IV hypersensitivity, negative thymic T cell selectio…
6875	TAF4B	TAF4b RNA polymerase II, TATA box binding protein (TBP)-associated factor, 105kDa	TATA-binding protein associated factors (TAFs) participate, with TATA binding protein (TBP; MIM 600075), in the formation of the TFIID protein complex (see MIM 313650), which is involved in the initiation of gene transcription by RNA polymerase II	regulation of transcription, DNA-dependent, transcription, transcription initiation
7042	TGFB2	transforming growth factor, beta 2		angiogenesis , axon guidance, blood vessel development, blood vessel remodeling, cardiac muscle cell proliferation, cardioblast differentiation, catagen, cell death, cell growth, cell morphogenesis, cell proliferation , cell-cell signaling, dopamine biosynthetic process, embryonic development, epithelial to mesenchymal transition, extracellular matrix organization and biogenesis, eye development,…
8626	TP73L	tumor protein p63	This gene encodes a member of the p53 family of transcription factors. An animal model, p63 -/- mice, has been useful in defining the role this protein plays in the development and maintenance of stratified epithelial tissues. p63 -/- mice have several developmental defects which include the lack of limbs and other tissues, such as teeth and mammary glands, which develop as a result of interactio…	Notch signaling pathway, apoptosis, induction of apoptosis, multicellular organismal development, negative regulation of cell growth, negative regulation of transcription, DNA-dependent, positive regulation of Notch signaling pathway, positive regulation of transcription, DNA-dependent, protein homotetramerization, response to tumor cell
10346	TRIM22	tite motif-containing 22	The protein encoded by this gene is a member of the tripartite motif (TRIM) family. The TRIM motif includes three zinc-binding domains, a RING, a B-box type 1 and a B-box type 2, and a coiled-coil region. This protein localizes to the cytoplasm and its expression is induced by interferon. The protein down-regulates transcription from the HIV-1 LTR promoter region, suggesting that function of this…	immune response, regulation of transcription, DNA-dependent, response to virus
